# Supplementary material for: Phytochemical Profiling of Sambucus nigra L. Flower and Leaf Extracts and Their Antimicrobial Potential against Almond Tree Pathogens
Source: Int J Mol Sci. 2023 Jan 6;24(2):1154. doi: 10.3390/ijms24021154 (PMC9866908; doi:10.3390/ijms24021154)
Supplement: Supplementary file 1 [file ijms-24-01154-s001.zip]

Archive with 1 entries (1 files):
- ijms-2114329-supplementary.pdf
